# Supplementary material for: The Metano Modeling Toolbox MMTB: An Intuitive, Web-Based Toolbox Introduced by Two Use Cases
Source: Metabolites. 2021 Feb 17;11(2):113. doi: 10.3390/metabo11020113 (PMC7923039; doi:10.3390/metabo11020113)
Supplement: Supplementary file 1 [file metabolites-11-00113-s001.zip]

Archive with 3 entries (3 files):
- Appendix-1.pdf
- Table-S1.xlsx
- Tables-S2-S4.pdf
